# Supplementary material for: Measurements on the external load acting on aquatic resistance fins during flexion/extension movements using a robotic joint
Source: Front Physiol. 2022 Dec 2;13:1046502. doi: 10.3389/fphys.2022.1046502 (PMC9755156; doi:10.3389/fphys.2022.1046502)
Supplement: Supplementary file 1 [file Table2.XLSX]

## Sheet: Sheet1
Co-efficients
	Extension		Flexion
Blue	0.798	54.131	0.383	24.473		Specify velocity in °/s*	160
Pink	0.698	-2.554	0.192	7.842		Arm legth in cm	55
Green	0.697	25.423	0.276	26.564		Leg length in cm**	35
						Max load [kg]
						Extension	Flexion
					Blue	18.5117	8.73121
					Pink	13.9433	7.20099
					Green	11.111	3.92631
*Velocity: this is the angular speed of the limb during the movement.
Example: 2 second repetition is 120°/s. Presuming the knee range of motion is about 120 degrees during the movement and even time for flexion and extension.
**Leg length: the distance from the centre of the moving joint to the center of pressure of the device. Center of pressure is roughly center of the device.
Measurements on the external load acting on leg aquatic resistance fins during flexion/extension movements
MK Gislason1*, IT Einarsson2, SS Ingvason1, J Saavedra2, B Waller2
